# Supplementary material for: High concentrations of plastic hidden beneath the surface of the Atlantic Ocean
Source: Nat Commun. 2020 Aug 18;11:4073. doi: 10.1038/s41467-020-17932-9 (PMC7434887; doi:10.1038/s41467-020-17932-9)
Supplement: Supplementary file 4 — Supplementary Data 1 [file 41467_2020_17932_MOESM4_ESM.xlsx]

## Sheet: Number concentrations
Cruise	Sampling date (dd/mm/yy)	Longitude (°N)	Latitude (°E)	Sample ID	Depth (m)	Volume filtered/SAP (L)	Volume filtered/image area 201 mm2 (L)	Error_Volume filtered/image area 201 mm2 (L)	Volume filtered/image area 3 mm x 3 mm (L)	Error_Volume filtered/image area 3 mm x 3 mm (L)	Particle number count (N) per area imaged									Number concentration (particles L-1)						Number concentration (particles m-3)
											Polyethylene_total/(6 mm x 6 mm)	Polyethylene_mean/(3 mm x 3 mm)	Polyethylene_s.e./(3 mm x 3 mm)	Polypropylene_total/(6 mm x 6 mm)	Polypropylene_mean/(3 mm x 3 mm)	Polypropylene_s.e./(3 mm x 3 mm)	Polystyrene_total/(6 mm x 6 mm)	Polystyrene_mean/(3 mm x 3 mm)	Polystyrene_s.e./(3 mm x 3 mm)	Polyethylene	Polyethylene ± s.e.	Polypropylene	Polypropylene ± s.e.	Polystyrene	Polystyrene ± s.e.	Polyethylene	Polyethylene ± s.e.	Polypropylene	Polypropylene ± s.e.	Polystyrene	Polystyrene ± s.e.
JR16001	2016-09-25	45.6661	-13.978	SAPS01-10	10	NA	NA	NA	NA	NA	NA	NA	NA
JR16001	2016-09-25	45.6661	-13.978	SAPS01-60	60	818	75.7407	7.57407	3.39205	0.339205	22	5.5	0.250007	2	0.5	0.148139	2	0.57735	0.0863705	1.62144	0.206847	0.147403	0.147588	0.147403	0.0854219	1621.44	250.007	147.403	148.139	147.403	86.3705
JR16001	2016-09-25	45.6661	-13.978	SAPS01-100	100	760	70.3704	7.03704	3.15154	0.315154	23	5.75	0.455396	22	5.5	0.638762	3	0.5	0.0828191	1.82451	0.427105	1.74518	0.620624	0.237979	0.0802138	1824.51	455.396	1745.18	638.762	237.979	82.8191
JR16001	2016-09-29	37.6932	-24.9318	SAPS03-10	10	870	80.5556	8.05556	3.60768	0.360768	21	5.25	0.759348	64	16	0.857039	16	7.34847	1.02446	1.45523	0.748817	4.43498	0.766158	1.10874	1.01995	1455.23	759.348	4434.98	857.039	1108.74	1024.46
JR16001	2016-09-29	37.6932	-24.9318	SAPS03-65	65	802	74.2593	7.42593	3.3257	0.33257	28	7	0.581503	0	0	NaN	1	0.57735	0.087378	2.10482	0.552195	0	NaN	0.100229	0.0869458	2104.82	581.503	0	NaN	100.229	87.378
JR16001	2016-09-29	37.6932	-24.9318	SAPS03-150	150	1240	114.815	11.4815	5.14199	0.514199	34	8.5	0.199833	2	0.5	0.112702	3	0.57735	0.0580046	1.65306	0.139423	0.0972387	0.112387	0.145858	0.0566125	1653.06	199.833	97.2387	112.702	145.858	58.0046
JR16001	2016-10-04	21.1657	-29.7292	SAPS06-10	10	1257	116.389	11.6389	5.21248	0.521248	26	6.5	0.313628	12	3	0.184346	2	0.57735	0.0562061	1.24701	0.294448	0.575542	0.17748	0.0959236	0.0555888	1247.01	313.628	575.542	184.346	95.9236	56.2061
JR16001	2016-10-04	21.1657	-29.7292	SAPS06-100	100	1425	131.944	13.1944	5.90914	0.590914	47	11.75	0.412557	5	1.25	0.0837287	7	1.5	0.130331	1.98845	0.374898	0.211537	0.0817	0.296152	0.127783	1988.45	412.557	211.537	83.7287	296.152	130.331
JR16001	2016-10-04	21.1657	-29.7292	SAPS06-200	200	1122	103.889	10.3889	4.65267	0.465267	20	5	0.46843	1	0.25	0.0540006	1	0.5	0.0540006	1.07465	0.459092	0.0537326	0.0537997	0.0537326	0.0537997	1074.65	468.43	53.7326	54.0006	53.7326	54.0006
JR16001	2016-10-06	14.5018	-28.5703	SAPS08-10	10	1534	71.0185	7.10185	3.18057	0.318057	87	21.75	1.50654	0	0	NaN	1	0.5	0.0789944	6.8384	1.38525	0	NaN	0.0786023	0.0787005	6838.4	1506.54	0	NaN	78.6023	78.9944
JR16001	2016-10-06	14.5018	-28.5703	SAPS08-50	50	1423	131.759	13.1759	5.90084	0.590084	178	44.5	2.42474	42	10.5	0.415771	56	16.0831	1.38328	7.5413	2.33513	1.77941	0.386158	2.37254	1.36793	7541.3	2424.74	1779.41	415.771	2372.54	1383.28
JR16001	2016-10-06	14.5018	-28.5703	SAPS08-150	150	1271	117.685	11.7685	5.27053	0.527053	29	7.25	0.3423	9	2.25	0.253122	0	0	NaN	1.37557	0.320902	0.426902	0.250407	0	NaN	1375.57	342.3	426.902	253.122	0	NaN
JR16001	2016-10-07	11.2145	-27.7355	SAPS12-10	10	1266	117.222	11.7222	5.2498	0.52498	44	11	0.583286	19	4.75	0.169104	0	0	NaN	2.09532	0.554342	0.904796	0.149854	0	NaN	2095.32	583.286	904.796	169.104	0	NaN
JR16001	2016-10-07	11.2145	-27.7355	SAPS12-70	50	1370	126.852	12.6852	5.68106	0.568106	65	16.25	0.719398	0	0	NaN	0	0	NaN	2.86038	0.675404	0	NaN	0	NaN	2860.38	719.398	0	NaN	0	NaN
JR16001	2016-10-07	11.2145	-27.7355	SAPS12-170	150	832	77.037	7.7037	3.45011	0.345011	11	2.75	0.331084	0	0	NaN	3	1.5	0.218469	0.797077	0.323808	0	NaN	0.217385	0.217656	797.077	331.084	0	NaN	217.385	218.469
JR16001	2016-10-10	1.15674	-25.2606	SAPS09-10	10	1197	110.833	11.0833	4.96367	0.496367	17	4.25	0.152961	11	2.75	0.160935	12	5.35413	0.542707	0.856221	0.133786	0.554025	0.153616	0.604391	0.540177	856.221	152.961	554.025	160.935	604.391	542.707
JR16001	2016-10-10	1.15674	-25.2606	SAPS09-50	70	1448	134.074	13.4074	6.00451	0.600451	49	12.25	0.7998	4	1	0.118934	0	0	NaN	2.04013	0.780041	0.166541	0.118057	0	NaN	2040.13	799.8	166.541	118.934	0	NaN
JR16001	2016-10-10	1.15674	-25.2606	SAPS09-150	170	703	65.0926	6.50926	2.91517	0.291517	13	3.25	0.198483	1	0.25	0.0861859	1	0.5	0.0861859	1.11486	0.173418	0.0857582	0.0858653	0.0857582	0.0858653	1114.86	198.483	85.7582	86.1859	85.7582	86.1859
JR16001	2016-10-13	-9.05851	-25.0443	SAPS15-10	10	1240	124	12.4	5.55334	0.555334	3	0.75	0.0872543	17	4.25	0.115273	2	0.57735	0.0527562	0.135054	0.0864668	0.765305	0.0943141	0.0900358	0.0521768	135.054	87.2543	765.305	115.273	90.0358	52.7562
JR16001	2016-10-13	-9.05851	-25.0443	SAPS15-100	100	1462	146.2	14.62	6.54757	0.654757	17	4.25	0.260526	1	0.25	0.0383725	0	0	NaN	0.649096	0.254389	0.0381821	0.0382298	0	NaN	649.096	260.526	38.1821	38.3725	0	NaN
JR16001	2016-10-13	-9.05851	-25.0443	SAPS15-200	200	989	98.9	9.89	4.42924	0.442924	16	4	0.183418	2	0.5	0.0661453	0	0	NaN	0.90309	0.165908	0.112886	0.0654188	0	NaN	903.09	183.418	112.886	66.1453	0	NaN
JR16001	2016-10-17	-21.3395	-25.0126	SAPS18-10	10	1253	125.3	12.53	5.61156	0.561156	16	4	0.448233	15	3.75	0.254304	9	2.87228	0.259047	0.712814	0.443961	0.668263	0.247632	0.400958	0.256709	712.814	448.233	668.263	254.304	400.958	259.047
JR16001	2016-10-17	-21.3395	-25.0126	SAPS18-170	170	1453	145.3	14.53	6.50727	0.650727	13	3.25	0.177545	0	0	NaN	2	1	0.0772204	0.499442	0.172196	0	NaN	0.0768372	0.0769332	499.442	177.545	0	NaN	76.8372	77.2204
JR16001	2016-10-17	-21.3395	-25.0126	SAPS18-270	270	797	74.7	7.47	3.34544	0.334544	6	1.5	0.198089	10	2.5	0.454556	0	0	NaN	0.448371	0.194246	0.747285	0.449925	0	NaN	448.371	198.089	747.285	454.556	0	NaN
JR16001	2016-10-18	-24.4652	-25.0264	SAPS19-10	10	1241	124.1	12.41	5.55782	0.555782	20	5	0.324367	3	0.75	0.087184	0	0	NaN	0.899633	0.314872	0.134945	0.0863972	0	NaN	899.633	324.367	134.945	87.184	0	NaN
JR16001	2016-10-18	-24.4652	-25.0264	SAPS19-140	140	1465	146.5	14.65	6.56101	0.656101	22	5.5	0.209306	5	1.25	0.097767	0	0	NaN	0.838286	0.196312	0.19052	0.0963647	0	NaN	838.286	209.306	190.52	97.767	0	NaN
JR16001	2016-10-18	-24.4652	-25.0264	SAPS19-240	240	859	85.9	8.59	3.84703	0.384703	8	2	0.440623	1	0.25	0.0653092	0	0	NaN	0.519881	0.438317	0.0649851	0.0650663	0	NaN	519.881	440.623	64.9851	65.3092	0	NaN
JR16001	2016-10-22	-37.3315	-28.4319	SAPS23-10	10	1259	125.9	12.59	5.63844	0.563844	25	6	0.236398	21	5.25	0.145329	3	0.957427	0.0859375	1.06412	0.217696	0.931109	0.120906	0.133016	0.0851619	1064.12	236.398	931.109	145.329	133.016	85.9375
JR16001	2016-10-22	-37.3315	-28.4319	SAPS23-100	100	1458	145.8	14.58	6.52966	0.652966	44	11	0.365955	6	1.5	0.049822	0	0	NaN	1.68462	0.335616	0.229721	0.0456776	0	NaN	1684.62	365.955	229.721	49.822	0	NaN
JR16001	2016-10-22	-37.3315	-28.4319	SAPS23-200	200	507	50.7	5.07	2.2706	0.22706	10	2.5	0.535633	5	1.25	0.420463	0	0	NaN	1.10103	0.527078	0.550515	0.417751	0	NaN	1101.03	535.633	550.515	420.463	0	NaN
JR16001	2016-10-27	-50.296	-34.1162	SAPS27-10	10	508	50.8	5.08	2.27508	0.227508	19	4.75	0.640207	0	0	NaN	0	0	NaN	2.08784	0.614144	0	NaN	0	NaN	2087.84	640.207	0	NaN	0	NaN
JR16001	2016-10-27	-50.296	-34.1162	SAPS27-100	100	809	80.9	8.09	3.62311	0.362311	37	9.25	0.708255	7	1.75	0.180242	1	0.5	0.0693457	2.55306	0.672859	0.483011	0.175321	0.0690015	0.0690877	2553.06	708.255	483.011	180.242	69.0015	69.3457
JR16001	2016-10-27	-50.296	-34.1162	SAPS27-200	200	659	65.9	6.59	2.95133	0.295133	16	4	0.744398	3	0.75	0.164181	0	0	NaN	1.35532	0.735086	0.254122	0.162699	0	NaN	1355.32	744.398	254.122	164.181	0	NaN
JR16001	2016-10-30	-53.3905	-41.5421	SAPS30-10	10	806	80.6	8.06	3.60967	0.360967	24	6	0.610731	1	0.25	0.0696038	0	0	NaN	1.6622	0.593524	0.0692583	0.0693449	0	NaN	1662.2	610.731	69.2583	69.6038	0	NaN
JR16001	2016-10-30	-53.3905	-41.5421	SAPS30-100	100	1090	109	10.9	4.88157	0.488157	0	0	NaN	0	0	NaN	0	0	NaN	0	NaN	0	NaN	0	NaN	0	NaN	0	NaN	0	NaN
JR16001	2016-10-30	-53.3905	-41.5421	SAPS30-200	200	846	84.6	8.46	3.78881	0.378881	7	1.75	0.0805434	11	2.75	0.479809	0	0	NaN	0.461886	0.0699085	0.725821	0.475674	0	NaN	461.886	80.5434	725.821	479.809	0	NaN

## Sheet: Mass concentrations
Polymer	Sample ID	Sampling depth	Layer	Number concentration (particles m-3)	error (particles m-3)	Mean Particle area (A) (m-3)	Horzontal dimension ( µm)			Mean particle volume (µm3)				Polymer density (g cm-3)	Mean particle mass (µg)				Mass concentration (µg m-3)
							Mean length - major axis (L)	Mean length - minor axis (L)	Feret diameter	Method I/Sphere	Method II/Ellipsoid	Method III/Cylinder	Method IV/Flake		Method I/Sphere	Method II/Ellipsoid	Method III/Cylinder	Method IV/Flake	Method I/Sphere	Method II/Ellipsoid	Method III/Cylinder	Method IV/Flake
Polyethylene	SAPS01-10	10	10m	NA	NA	NA	NA	NA	NA	NA	NA	NA	NA	NA	NA	NA	NA	NA	NA	NA	NA	NA
Polyethylene	SAPS01-60	60	Intermediate	1621.44	250.007	7469.84	102.621	64.939	109.836	796891	659184	989277	390492	0.975	0.776969	0.642704	0.964545	0.38073	1259.81	1042.1	1563.95	617.33
Polyethylene	SAPS01-100	100	Mesopelagic	1824.51	455.396	3208.04	75.3388	49.9227	80.1312	157305	130056	195183	66087.4	0.975	0.153372	0.126804	0.190303	0.0644352	279.828	231.355	347.209	117.562
Polyethylene	SAPS03-10	10	10m	1455.23	759.348	8398.34	103.84	70.2268	111.097	994790	826684	1.24065e+06	407385	0.975	0.96992	0.806017	1.20964	0.3972	1411.45	1172.94	1760.3	578.017
Polyethylene	SAPS03-65	65	Intermediate	2104.82	581.503	6674.29	93.2654	63.3614	102.919	731786	602763	904604	393628	0.975	0.713491	0.587694	0.881989	0.383788	1501.77	1236.99	1856.43	807.803
Polyethylene	SAPS03-150	150	Mesopelagic	1653.06	199.833	3210.72	72.562	50.7179	78.1423	158716	129921	194980	68950.7	0.975	0.154748	0.126673	0.190106	0.0672269	255.808	209.398	314.256	111.13
Polyethylene	SAPS06-10	10	10m	1247.01	313.628	6728.57	110.628	66.8159	117.582	516349	387864	582092	301531	0.975	0.50344	0.378168	0.56754	0.293993	627.794	471.578	707.726	366.611
Polyethylene	SAPS06-100	100	Intermediate	1988.45	412.557	4861.55	86.3049	57.8448	92.4838	356104	293599	440622	162691	0.975	0.347201	0.286259	0.429607	0.158623	690.391	569.211	854.25	315.414
Polyethylene	SAPS06-200	200	Mesopelagic	1074.65	468.43	7595.24	114.317	76.0234	122.939	594968	486879	730689	297340	0.975	0.580094	0.474707	0.712421	0.289907	623.399	510.145	765.605	311.549
Polyethylene	SAPS08-10	10	10m	6838.4	1506.54	4545.69	84.0012	54.3277	90.7528	344336	266877	400518	187959	0.975	0.335727	0.260205	0.390505	0.18326	2295.84	1779.39	2670.43	1253.21
Polyethylene	SAPS08-50	50	Intermediate	7541.3	2424.74	3685.49	75.4973	50.6198	81.1998	248704	200448	300824	147231	0.975	0.242486	0.195436	0.293303	0.14355	1828.66	1473.84	2211.89	1082.55
Polyethylene	SAPS08-150	150	Mesopelagic	1375.57	342.3	4180	87.4065	56.7581	91.9417	228958	186360	279683	101324	0.975	0.223234	0.181701	0.27269	0.0987911	307.074	249.943	375.105	135.894
Polyethylene	SAPS12-10	10	10m	2095.32	583.286	5306.44	88.5523	61.0527	96.1763	407215	344606	517173	196018	0.975	0.397036	0.335992	0.504245	0.191118	831.917	704.01	1056.55	400.452
Polyethylene	SAPS12-70	70	Intermediate	2860.38	719.398	4277.28	81.9731	52.7398	87.5133	342206	257099	385844	196211	0.975	0.333668	0.250683	0.376215	0.191319	954.417	717.049	1076.12	547.245
Polyethylene	SAPS12-170	170	Mesopelagic	797.077	331.084	4680.14	91.6557	57.876	98.1852	283578	231373	347235	132599	0.975	0.276489	0.225589	0.338555	0.129284	220.383	179.812	269.854	103.049
Polyethylene	SAPS09-10	10	10m	856.221	152.961	6515.48	102.818	61.023	111.567	619461	455472	683555	501210	0.975	0.603974	0.444085	0.666466	0.48868	517.135	380.235	570.642	418.418
Polyethylene	SAPS09-50	50	Intermediate	2040.13	799.8	5721.7	83.891	54.885	91.1774	759261	581681	872964	502110	0.975	0.74028	0.567139	0.85114	0.489557	1510.27	1157.04	1736.44	998.762
Polyethylene	SAPS09-150	150	Mesopelagic	1114.86	198.483	2515.67	62.3701	48.6578	70.884	103992	92415.1	138693	47139.4	0.975	0.101392	0.0901047	0.135226	0.0459609	113.038	100.454	150.757	51.2398
Polyethylene	SAPS15-10	10	10m	135.054	87.2543	5817.56	99.8963	68.016	103.216	371420	303789	455917	142363	0.975	0.362134	0.296195	0.444519	0.138804	48.9076	40.0022	60.0339	18.746
Polyethylene	SAPS15-100	100	Intermediate	649.096	260.526	8712.49	117.882	76.6052	125.727	811514	654623	982434	342078	0.975	0.791226	0.638258	0.957873	0.333526	513.582	414.29	621.751	216.491
Polyethylene	SAPS15-200	200	Mesopelagic	903.09	183.418	3732.96	83.8092	53.0529	93.8439	189278	151922	227998	124813	0.975	0.184546	0.148124	0.222299	0.121692	166.661	133.77	200.755	109.899
Polyethylene	SAPS18-10	10	10m	712.814	448.233	8925.9	118.46	83.4289	126.129	803560	692667	1.03953e+06	299907	0.975	0.783471	0.67535	1.01354	0.29241	558.469	481.399	722.465	208.434
Polyethylene	SAPS18-170	170	Intermediate	499.442	177.545	4626.48	87.711	59.1858	94.2678	306051	262473	393910	134661	0.975	0.2984	0.255911	0.384062	0.131295	149.033	127.813	191.817	65.574
Polyethylene	SAPS18-270	270	Mesopelagic	448.371	198.089	5594.18	91.816	67.8522	100.301	370731	324860	487537	137962	0.975	0.361463	0.316739	0.475349	0.134513	162.07	142.017	213.133	60.3117
Polyethylene	SAPS19-10	10	10m	899.633	324.367	9899.35	122.682	82.5916	129.926	1.00545e+06	807724	1.2122e+06	498615	0.975	0.980315	0.787531	1.18189	0.486149	881.923	708.489	1063.27	437.356
Polyethylene	SAPS19-140	140	Intermediate	838.286	209.306	5153.14	83.7956	65.5817	93.6944	374825	322239	483605	164421	0.975	0.365454	0.314183	0.471515	0.160311	306.355	263.375	395.264	134.386
Polyethylene	SAPS19-240	240	Mesopelagic	519.881	440.623	6264.22	99.0023	77.5106	109.212	398496	354315	531741	143579	0.975	0.388533	0.345457	0.518447	0.139989	201.991	179.597	269.531	72.7777
Polyethylene	SAPS23-10	10	10m	1064.12	236.398	12464	105.821	70.3724	120.047	2.61061e+06	2.15013e+06	3.22682e+06	1.27864e+06	0.975	2.54534	2.09637	3.14615	1.24667	2708.57	2230.8	3347.9	1326.62
Polyethylene	SAPS23-100	100	Intermediate	1684.62	365.955	4359.68	86.1657	57.5529	92.048	268963	209798	314858	136443	0.975	0.262239	0.204553	0.306986	0.133032	441.774	344.595	517.155	224.108
Polyethylene	SAPS23-200	200	Mesopelagic	1101.03	535.633	6498.35	107.23	71.1222	114.923	449443	362385	543854	217803	0.975	0.438207	0.353325	0.530257	0.212358	482.479	389.022	583.829	233.813
Polyethylene	SAPS27-10	10	10m	2087.84	640.207	4635.3	84.1594	63.9008	90.5982	282088	239847	359953	127141	0.975	0.275036	0.233851	0.350954	0.123963	574.23	488.243	732.735	258.814
Polyethylene	SAPS27-100	100	Intermediate	2553.06	708.255	3423.99	73.3878	52.3784	80.2673	192209	166661	250118	90342.1	0.975	0.188298	0.163328	0.245117	0.08843	480.734	416.987	625.797	225.767
Polyethylene	SAPS27-200	200	Mesopelagic	1355.32	744.398	5024.58	91.4733	58.7275	107.855	342758	284593	427106	260942	0.975	0.334189	0.277478	0.416428	0.254418	452.932	376.071	564.393	344.818
Polyethylene	SAPS30-10	10	10m	1662.2	610.731	6728.17	93.0335	63.0302	101.168	763608	528352	792930	760807	0.975	0.744517	0.515143	0.773107	0.741787	1237.54	856.271	1285.06	1233
Polyethylene	SAPS30-100	100	Intermediate	0	NaN	0	0	0	0	0	0	0	0	0.975	0	0	0	0	0	0	0	0
Polyethylene	SAPS30-200	200	Mesopelagic	461.886	80.5434	11277.8	119.233	92.7939	132.32	1.22832e+06	1.11409e+06	1.67198e+06	468842	0.975	1.19761	1.08624	1.63018	0.457121	553.161	501.717	752.959	211.138
Polypropylene	SAPS01-10	10	10m	NA	NA	NA	NA	NA	NA	NA	NA	NA	NA	NA	NA	NA	NA	NA	NA	NA	NA	NA
Polypropylene	SAPS01-60	60	Intermediate	147.403	148.139	17502	193.858	114.114	204.887	1.76221e+06	1.35598e+06	2.03501e+06	865011	0.946	1.04925	0.819533	1.22993	0.462459	154.662	120.802	181.296	68.168
Polypropylene	SAPS01-100	100	Mesopelagic	1745.18	638.762	7400.97	127.848	65.3264	136.832	626775	414687	622346	1.14069e+06	0.946	0.592929	0.392294	0.588739	1.07909	1034.77	684.623	1027.46	1883.21
Polypropylene	SAPS03-10	10	10m	4434.98	857.039	6529.37	107.405	64.2436	115.037	531217	418593	628208	274538	0.946	0.502531	0.395989	0.594284	0.259713	2228.71	1756.2	2635.64	1151.82
Polypropylene	SAPS03-65	65	Intermediate	0	NaN	0	0	0	0	0	0	0	0	0.946	0	0	0	0	0	0	0	0
Polypropylene	SAPS03-150	150	Mesopelagic	97.2387	112.702	4745.26	114.598	46.688	125.349	298739	169973	255091	411456	0.946	0.282607	0.160795	0.241316	0.389238	27.4803	15.6355	23.4652	37.849
Polypropylene	SAPS06-10	10	10m	575.542	184.346	7700.81	128.46	62.8426	142.227	702361	478735	718468	628743	0.946	0.664434	0.452884	0.679671	0.594791	382.409	260.653	391.179	342.327
Polypropylene	SAPS06-100	100	Intermediate	211.537	83.7287	5989.2	108.234	63.102	119.307	405683	306176	459498	268694	0.946	0.383777	0.289642	0.434685	0.254185	81.1829	61.2701	91.9519	53.7694
Polypropylene	SAPS06-200	200	Mesopelagic	53.7326	54.0006	3949.55	75.951	66.21	81.281	186765	174244	261500	53699.1	0.946	0.17668	0.164835	0.247379	0.0507994	9.49347	8.85703	13.2923	2.72958
Polypropylene	SAPS08-10	10	10m	0	NaN	0	0	0	0	0	0	0	0	0.946	0	0	0	0	0	0	0	0
Polypropylene	SAPS08-50	50	Intermediate	1779.41	415.771	3929.63	82.417	53.1918	88.0358	223920	176063	264229	119367	0.946	0.211829	0.166556	0.24996	0.112921	376.929	296.371	444.781	200.932
Polypropylene	SAPS08-150	150	Mesopelagic	426.902	253.122	5737.22	99.9291	69.3013	106.928	353035	293501	440473	143917	0.946	0.333971	0.277652	0.416688	0.136145	142.573	118.53	177.885	58.1207
Polypropylene	SAPS09-10	10	10m	904.796	169.104	8777.9	121.861	69.9883	132.532	882245	642717	964564	728797	0.946	0.834604	0.60801	0.912478	0.689442	755.146	550.125	825.606	623.805
Polypropylene	SAPS09-50	50	Intermediate	0	NaN	0	0	0	0	0	0	0	0	0.946	0	0	0	0	0	0	0	0
Polypropylene	SAPS09-150	150	Mesopelagic	0	NaN	0	0	0	0	0	0	0	0	0.946	0	0	0	0	0	0	0	0
Polypropylene	SAPS12-10	10	10m	554.025	160.935	5898.23	82.4428	61.0173	90.6528	566953	484313	726837	245273	0.946	0.536338	0.45816	0.687588	0.232029	297.145	253.832	380.941	128.55
Polypropylene	SAPS12-70	70	Intermediate	166.541	118.934	6876.8	116.194	74.812	121.026	439330	354881	532593	189851	0.946	0.415606	0.335717	0.503833	0.179599	69.2157	55.9109	83.909	29.9107
Polypropylene	SAPS12-170	170	Mesopelagic	85.7582	86.1859	1794.79	64.553	35.4	69.521	57212.9	42335.2	63535.5	33600.7	0.946	0.0541234	0.0400491	0.0601046	0.0317862	4.64153	3.43454	5.15446	2.72593
Polypropylene	SAPS15-10	10	10m	765.305	115.273	8053.25	130.076	71.5749	140.165	626131	454510	682112	415396	0.946	0.59232	0.429967	0.645278	0.392965	453.305	329.055	493.834	300.738
Polypropylene	SAPS15-100	100	Intermediate	38.1821	38.3725	8085.19	118.393	86.951	119.877	547028	468440	703016	172269	0.946	0.517488	0.443144	0.665053	0.162967	19.7588	16.9202	25.3931	6.22241
Polypropylene	SAPS15-200	200	Mesopelagic	112.886	66.1453	3041.48	70.628	54.83	74.901	126212	111120	166764	42020.7	0.946	0.119397	0.105119	0.157759	0.0397515	13.4782	11.8665	17.8088	4.4874
Polypropylene	SAPS18-10	10	10m	668.263	254.304	7265.86	113.645	71.582	122.398	564427	453063	679939	309156	0.946	0.533948	0.428598	0.643223	0.292461	356.818	286.416	429.842	195.441
Polypropylene	SAPS18-170	170	Intermediate	0	NaN	0	0	0	0	0	0	0	0	0.946	0	0	0	0	0	0	0	0
Polypropylene	SAPS18-270	270	Mesopelagic	747.285	454.556	11642.1	155.161	70.4746	172.477	1.35961e+06	884506	1.32743e+06	1.57903e+06	0.946	1.28619	0.836743	1.25575	1.49376	961.151	625.286	938.404	1116.26
Polypropylene	SAPS19-10	10	10m	134.945	87.184	15233.8	150.26	129.085	161.773	1.41478e+06	1.31031e+06	1.96646e+06	423368	0.946	1.33838	1.23955	1.86027	0.400506	180.607	167.271	251.034	54.0463
Polypropylene	SAPS19-140	140	Intermediate	190.52	97.767	5494.44	118.936	52.2695	127.363	341350	221794	332860	283128	0.946	0.322917	0.209817	0.314885	0.267839	61.522	39.9743	59.9918	51.0286
Polypropylene	SAPS19-240	240	Mesopelagic	64.9851	65.3092	7271.69	102.999	89.89	107.124	466581	435546	653652	122931	0.946	0.441386	0.412027	0.618355	0.116292	28.6835	26.7756	40.1839	7.55728
Polypropylene	SAPS23-10	10	10m	931.109	145.329	2794.38	69.505	51.19	73.475	111148	95315.8	143044	39666	0.946	0.105146	0.0901687	0.13532	0.0375241	97.9025	83.9569	125.998	34.939
Polypropylene	SAPS23-100	100	Intermediate	229.721	49.822	4583.68	88.7398	54.8138	91.8132	293616	223140	334879	132460	0.946	0.277761	0.211091	0.316795	0.125307	63.8075	48.492	72.7745	28.7857
Polypropylene	SAPS23-200	200	Mesopelagic	550.515	420.463	3153.95	75.116	52.7116	81.8984	139457	119570	179446	62227.2	0.946	0.131927	0.113113	0.169756	0.0588669	72.6276	62.2705	93.4533	32.4071
Polypropylene	SAPS27-100	10	10m	0	NaN	0	0	0	0	0	0	0	0	0.946	0	0	0	0	0	0	0	0
Polypropylene	SAPS27-100	100	Intermediate	483.011	180.242	4991.12	95.5955	58.1218	105.16	326559	257305	386154	194071	0.946	0.308925	0.243411	0.365302	0.183592	149.214	117.57	176.445	88.6767
Polypropylene	SAPS27-200	200	Mesopelagic	254.122	164.181	50721.2	384.546	145.595	380.429	1.03128e+07	5.88802e+06	8.83649e+06	1.06065e+07	0.946	9.75594	5.57006	8.35932	10.0337	2479.2	1415.48	2124.29	2549.79
Polypropylene	SAPS30-10	10	10m	69.2583	69.6038	1177.54	48.135	31.148	51.032	30404.6	24439.9	36678.1	13290.1	0.946	0.0287628	0.0231202	0.0346975	0.0125724	1.99206	1.60126	2.40309	0.870745
Polypropylene	SAPS30-100	100	Intermediate	0	NaN	0	0	0	0	0	0	0	0	0.946	0	0	0	0	0	0	0	0
Polypropylene	SAPS30-200	200	Mesopelagic	725.821	479.809	3946.04	83.0465	47.3865	89.9165	255561	185182	277915	155069	0.946	0.241761	0.175183	0.262907	0.146695	175.475	127.151	190.824	106.474
Polystyrene	SAPS01-10	10	10m	NA	NA	NA	NA	NA	NA	NA	NA	NA	NA	NA	NA	NA	NA	NA	NA	NA	NA	NA
Polystyrene	SAPS01-60	60	Intermediate	147.403	86.3705	14580	156.692	101.499	164.971	1.57889e+06	1.29108e+06	1.93761e+06	688265	1.039	1.64046	1.34144	2.01318	0.715107	241.81	197.732	296.749	105.409
Polystyrene	SAPS01-100	100	Mesopelagic	237.979	82.8191	2874.2	75.7195	48.7065	82.216	117497	97191	145860	55579.3	1.039	0.122079	0.100981	0.151549	0.0577469	29.0523	24.0315	36.0655	13.7426
Polystyrene	SAPS03-10	10	10m	1108.74	1024.46	2594.82	64.7448	46.342	69.3768	116084	101155	151809	45138.2	1.039	0.120611	0.1051	0.15773	0.0468986	133.727	116.53	174.882	51.9986
Polystyrene	SAPS03-65	65	Intermediate	100.229	87.378	12867.6	140.72	116.426	155.846	1.09829e+06	998238	1.49812e+06	378518	1.039	1.14113	1.03717	1.55655	0.393281	114.375	103.955	156.012	39.4183
Polystyrene	SAPS03-150	150	Mesopelagic	145.858	58.0046	3462.98	68.54	64.2955	74.792	153599	148941	223524	41860.2	1.039	0.159589	0.15475	0.232242	0.0434927	23.2773	22.5716	33.8743	6.34377
Polystyrene	SAPS06-10	10	10m	95.9236	56.2061	2863.53	65.8285	55.386	71.702	115307	105699	158630	36888.3	1.039	0.119804	0.109821	0.164816	0.0383269	11.492	10.5345	15.8098	3.67646
Polystyrene	SAPS06-100	100	Intermediate	296.152	130.331	3123.59	78.0908	49.3827	83.7268	142714	111142	166797	81750	1.039	0.14828	0.115476	0.173302	0.0849382	43.9133	34.1984	51.3237	25.1546
Polystyrene	SAPS06-200	200	Mesopelagic	53.7326	54.0006	4105.13	73.08	71.522	85.483	197909	195639	293607	62465.4	1.039	0.205627	0.203269	0.305058	0.0649015	11.0489	10.9222	16.3916	3.48733
Polystyrene	SAPS08-10	10	10m	78.6023	78.9944	5229.8	107.138	62.151	110.998	284578	216580	325037	136756	1.039	0.295677	0.225027	0.337714	0.142089	23.2409	17.6876	26.5451	11.1685
Polystyrene	SAPS08-50	50	Intermediate	2372.54	1383.28	2718.24	69.1463	44.3454	74.2508	135738	108630	163027	72322.7	1.039	0.141032	0.112866	0.169385	0.0751433	334.604	267.78	401.874	178.281
Polystyrene	SAPS08-150	150	Mesopelagic	0	NaN	0	0	0	0	0	0	0	0	1.039	0	0	0	0	0	0	0	0
Polystyrene	SAPS09-10	10	10m	0	NaN	0	0	0	0	0	0	0	0	1.039	0	0	0	0	0	0	0	0
Polystyrene	SAPS09-50	50	Intermediate	0	NaN	0	0	0	0	0	0	0	0	1.039	0	0	0	0	0	0	0	0
Polystyrene	SAPS09-150	150	Mesopelagic	217.385	218.469	3267.23	72.5085	57.5335	77.1815	141232	127236	190950	46091.7	1.039	0.14674	0.132198	0.198397	0.0478893	31.8991	28.7378	43.1285	10.4104
Polystyrene	SAPS12-10	10	10m	604.391	542.707	14197.2	132.388	76.7643	151.556	2.61094e+06	1.82479e+06	2.73857e+06	2.26378e+06	1.039	2.71277	1.89596	2.84538	2.35207	1639.57	1145.9	1719.72	1421.57
Polystyrene	SAPS12-70	70	Intermediate	0	NaN	0	0	0	0	0	0	0	0	1.039	0	0	0	0	0	0	0	0
Polystyrene	SAPS12-170	170	Mesopelagic	85.7582	86.1859	2167.98	55.384	49.84	60.923	75955.2	71997.7	108052	22612.3	1.039	0.0789174	0.0748056	0.112266	0.0234941	6.76782	6.4152	9.62775	2.01481
Polystyrene	SAPS15-10	10	10m	90.0358	52.7562	2146.63	59.5395	45.6535	64.966	75902.1	67356.6	101087	27755.4	1.039	0.0788622	0.0699835	0.105029	0.0288379	7.10043	6.30102	9.4564	2.59644
Polystyrene	SAPS15-100	100	Intermediate	0	NaN	0	0	0	0	0	0	0	0	1.039	0	0	0	0	0	0	0	0
Polystyrene	SAPS15-200	200	Mesopelagic	0	NaN	0	0	0	0	0	0	0	0	1.039	0	0	0	0	0	0	0	0
Polystyrene	SAPS18-10	10	10m	400.958	259.047	6128.61	103.091	59.321	109.083	483659	356515	535045	299168	1.039	0.502522	0.370419	0.555912	0.310836	201.49	148.522	222.897	124.632
Polystyrene	SAPS18-170	170	Intermediate	76.8372	77.2204	2472.03	59.3855	51.839	65.571	95661.5	90335.6	135572	29129.4	1.039	0.0993923	0.0938587	0.140859	0.0302655	7.63702	7.21184	10.8232	2.32552
Polystyrene	SAPS18-270	270	Mesopelagic	0	NaN	0	0	0	0	0	0	0	0	1.039	0	0	0	0	0	0	0	0
Polystyrene	SAPS19-10	10	10m	0	NaN	0	0	0	0	0	0	0	0	1.039	0	0	0	0	0	0	0	0
Polystyrene	SAPS19-140	140	Intermediate	0	NaN	0	0	0	0	0	0	0	0	1.039	0	0	0	0	0	0	0	0
Polystyrene	SAPS19-240	240	Mesopelagic	0	NaN	0	0	0	0	0	0	0	0	1.039	0	0	0	0	0	0	0	0
Polystyrene	SAPS23-10	10	10m	133.016	85.9375	4813.56	86.0393	59.6473	89.007	305866	253663	380691	109105	1.039	0.317795	0.263556	0.395538	0.11336	42.2717	35.0571	52.6127	15.0786
Polystyrene	SAPS23-100	100	Intermediate	0	NaN	0	0	0	0	0	0	0	0	1.039	0	0	0	0	0	0	0	0
Polystyrene	SAPS23-200	200	Mesopelagic	0	NaN	0	0	0	0	0	0	0	0	1.039	0	0	0	0	0	0	0	0
Polystyrene	SAPS27-10	10	10m	0	NaN	0	0	0	0	0	0	0	0	1.039	0	0	0	0	0	0	0	0
Polystyrene	SAPS27-100	100	Intermediate	69.0015	69.3457	6022.96	107.41	71.397	125.018	351714	286539	430022	195397	1.039	0.365431	0.297714	0.446792	0.203017	25.2153	20.5427	30.8294	14.0085
Polystyrene	SAPS27-200	200	Mesopelagic	0	NaN	0	0	0	0	0	0	0	0	1.039	0	0	0	0	0	0	0	0
Polystyrene	SAPS30-10	10	10m	0	NaN	0	0	0	0	0	0	0	0	1.039	0	0	0	0	0	0	0	0
Polystyrene	SAPS30-100	100	Intermediate	0	NaN	0	0	0	0	0	0	0	0	1.039	0	0	0	0	0	0	0	0
Polystyrene	SAPS30-200	200	Mesopelagic	0	NaN	0	0	0	0	0	0	0	0	1.039	0	0	0	0	0	0	0	0
